# Supplementary material for: The epitope arrangement on flavivirus particles contributes to Mab C10’s extraordinary neutralization breadth across Zika and dengue viruses
Source: Cell. 2021 Dec 9;184(25):6052–6066.e18. doi: 10.1016/j.cell.2021.11.010 (PMC8724787; doi:10.1016/j.cell.2021.11.010)
Supplement: Table S1. Results for binding and neutralization of the EDE1 C10 germline and alanine scanning of contact residues on ZIKV and DENV1–DENV4, related to Figure 2 [file mmc1.xlsx]

## Sheet: TS1_C10 mutation data
	TABLE S1. C10 germline revertant and paratope alanine mutations (Related to Fig. 2 and Fig. S3F)
			Binding ratio						Neutralization ratio
C10 germline mutants	CDR (Kabat)		ZIKV	DENV1	DENV2	DENV3	DENV4		ZIKV	DENV1	DENV2	DENV3	DENV4
			[mAb] 1 ug/ml						[mAb] 1 ug/ml
		WT	1	1	1	1	1		1	1	1	1	1
		E1-Q	0.911807	0.964186	0.939676	0.996111	0.970519		1	0.978113	0.994539	0.66286	1.00338
		E6-Q	0.90683	0.948652	0.950198	1.02487	0.933837		0.996865	0.984861	1.00448	0.998254	1.00621
	HCDR2	D65-G	0.937385	0.962915	0.938381	1.00301	0.941193		1	0.974313	1.00448	1.25272	1.00646
		I89-V	0.917346	0.981709	0.96086	0.980441	0.966792		1	1.00358	1.00448	1.27084	1.00923
	HC gl	E1-Q + E6-Q + D65-G + I89-V	0.930873	0.952716	0.875996	1.06439	1.11091		1	0.941719	1.00448	0.565329	1.00311
	LCDR1	F30-Y	0.836049	0.949939	0.785281	0.0719641	0.244245		0.996139	1.00358	0.995435	0	0.917483
		F36-Y	0.838053	0.910471	0.870201	0.909992	0.830638		0.996656	0.984649	1.00448	1.03026	1.00923
	LCDR2	L48-I	0.821258	0.94484	0.94086	0.937198	0.957397		0.996845	0.996663	0.99928	1.41047	1.00634
		D50-E	0.784602	0.909347	0.836231	0.169588	0.221109		1	0.98904	0.99307	0.44174	0.885966
		T52-S	0.816934	0.926762	0.862192	0.941675	0.76227		1	0.989837	0.998644	0.84454	1.00655
		S53-N	0.793775	0.892592	0.673816	0.193126	0.335374		0.997183	0.94086	0.855224	0.27485	0.905478
	LCDR2 gl	L48-I + D50-E + T52-S + S53-N	0.846192	0.949121	0.668791	0.0573466	0.107424		1	0.98778	0.87166	0	0.692805
		S60-N	0.82726	0.928044	0.900014	0.806488	0.809691		0.996269	0.962392	0.990203	0.67106	1.00598
	LCDR3	H91-Y	0.779812	0.907646	0.589122	0.0731932	0.450339		0.992908	0.961593	0.892281	0.310879	0.983258
		R94-S	0.764218	0.849039	0.738291	0.197512	0.653484		0.996078	0.923801	0.988107	0.419848	0.996166
		G95-S	0.803433	0.904594	0.851236	0.955319	0.64023		1	0.972222	1.00448	1.05785	0.995729
	LCDR3 gl	H91Y_R94-S_G95-S	0.704899	0.849895	0.090061	0.00521719	0.0631666		0.950658	0.715474	0.365267	0	0.331645
	LC gl	F30-Y+ F36-Y + L48-I + D50-E + T52-S + S53-N + S60-N + H91-Y + R94-S + G95-S	0.0716548	7.85756e-05	-0.000107479	-0.00319066	-0.00393071		0.0438247	0.124155	0	0	0
		D65-G + F30-Y	0.814463	0.853418	0.54524	0.028753	0.220237		0.996032	0.950962	0.948396	0	0.770121
	D65-G + LCDR2 gl	D65-G + L48-I+ D50-E + T52-S + S53-N	0.794212	0.866638	0.417285	0.0306927	0.0935748		0.995614	0.916515	0.863857	0	0.157403
	D65-G + LCDR3 gl	D65-G + H91-Y + R94-S + G95-S	0.748926	0.77984	0.0527645	-0.00169364	0.0497437		0.94898	0.486352	0	0	0.326154
	D65-G + LC gl	D65-G + F30-Y+ F36-Y + L48-I + D50-E + T52-S + S53-N + S60-Y + H91-Y + R94-S + G95-S	0.0672475	-0.00133411	-0.00462048	-0.00492972	-0.00983196		0	0.0488637	0.15147	0	0
	HC gl + F30-Y	E1-Q + E6-Q + D65-G + I89-V + F30-Y	0.820499	0.82814	0.534363	0.0467796	0.197534		0.99661	0.986858	0.982162	0	0.839136
	HC gl + LCDR2 gl	E1-Q + E6-Q + D65-G + I89-V + L48-I + D50-E + T52-S + S53-N	0.847362	0.847268	0.410696	0.0698337	0.099835		1	0.93623	0.891681	0.0406866	0.350902
	HC gl + LCDR3 gl	E1-Q + E6-Q + D65-G + I89-V + H91-Y + R94-S + G95-S	0.737334	0.843303	0.113428	0.00532296	0.101803		0.95302	0.645618	0.0239163	0	0.0210884
	HC gl + LC gl*	E1-Q + E6-Q + D65-G + I89-V + F30-Y + F36-Y + L48-I + D50-E + T52-S + S53-N + S60-N + H91-Y + R94-S + G95-S	0.0912674	0.00023923	-0.00583783	-0.00545923	-0.011351		0.181009	0	0	0	0
C10 contact mutants	HCDR2	K58-A	0.901958	0.956241	0.982431	0.935712	0.855269		1	0.899765	0.993741	0.736264	1.00359
		Q64-A	0.927511	0.960655	0.980609	1.05021	1.02173		0.996678	0.969126	1.00448	1.24974	1.00351
		D65-A	0.962827	0.986439	0.942715	0.983757	0.960472		0.996835	0.95203	1.00448	0.673178	1.00306
	HCDR3	D98-A	0.849039	0.909102	0.965546	0.591706	0.895132		0.993769	0.848645	1.00448	0	0.995881
		D99-A	0.775013	0.944735	0.951143	0.801967	0.859622		0.993197	0.964985	1.00004	0.53682	0.994689
		Y100-A	0.818032	0.864924	0.866071	0.550339	0.552504		0.996942	0.892869	0.999918	0.659312	0.966101
		D100B-A	0.834178	0.859495	0.877987	0.534813	1.02076		0.996785	0.723273	0.996251	0.337117	0.990483
		Y100C-A	0.366702	0.380054	0.603447	0.427935	0.00371065		0.270833	0	0.356135	0	0
		W100D-A	0.830964	0.905112	0.904863	1.09439	0.787934		1	0.914914	1.00448	1.36761	1.00051
		P100F-A	0.790609	0.870659	0.54329	0.0568268	0.0496203		0.989362	0.495042	0.693361	0	0
		L100H-A	0.687598	0.857536	0.0630493	-0.00116512	0.0293426		0.980843	0.833896	0.241918	0.189615	0.0529433
		All HCDR3-A	-0.000182926	0.00931004	0.0133498	0.000555277	0.0103162		0	-0.00491953	0.0195997	0	0
		S27A	0.965151	0.985686	0.980706	1.00226	1.00796		0.997143	0.963441	1.00448	0.747289	1.00541
	LCDR1	G29A	0.937481	0.986108	0.937856	0.401156	0.722057		0.992806	0.961768	0.992526	0.267369	1.00923
		N31A	0.774627	0.89443	0.467686	0.0475358	0.134487		0.992908	0.915621	0.725753	0.120406	0.574992
		Y32A	0.106802	0.0240035	0.00195703	-0.00462448	0.001326		0.160494	0	0.106671	0	-0.00296833
		D50A	0.642411	0.897209	0.0818395	0.00120598	0.017473		0.944828	0.985204	0.251121	0	0.0724714
	LCDR2	T52A	0.0414877	0.0134181	0.00048768	-0.000789064	-0.00104856		0.10303	0	0	0.00671652	0
		S53A	0.873748	0.938711	0.943085	1.01475	0.977916		1	1.00358	1.00448	1.28782	1.0035
		R54A	0.917545	0.936874	0.839363	0.709106	0.896187		0.993976	0.91666	0.80695	0.330579	0.99971
		K66A	0.885813	0.885893	0.327236	0.0154098	0.0371698		0.98538	0.809671	0.616884	0	0.310533
	Lateral 5f, 3f contcats cryo-EM	S67A	0.93893	0.970218	0.972494	0.941811	0.977794		1	0.988204	1.00448	1.27966	1.00923
		N69A	0.923136	0.955502	0.944534	0.853672	0.857935		1	0.986927	0.995787	0.669421	1.00322
		K66-A + S67-A + N69-A	0.811673	0.724055	0.10027	0.00303851	0.0120358		0.983165	0.602151	0.349386	0	0.133969
		S27A + K66-A + S67-A + N69-A	0.818081	0.73411	0.100931	0.00399453	0.00947534		0.986667	0.568167	0.395129	0	0.166767
		H91-A	0.762218	0.87492	0.64404	0.30147	0.210459		1	0.949673	0.961841	0.174629	0.752336
	LCDR3	S93-A	0.744809	0.857513	0.887923	0.123597	0.78544		0.992509	0.932743	0.999055	0	0.996038
		R94-A	0.777084	0.860408	0.662296	0.07789	0.611964		0.995261	0.8276	0.845042	0	1.0028
		G95-A	0.819652	0.89283	0.881867	1.01743	0.754855		0.996599	0.97441	1.00448	1.07037	0.997923
		W96-A	0.378459	0.534375	0.0222855	-0.00143544	0.00325742		0.458904	0.0647474	0	0.0230804	0.0286713
		H91A + R94-A + G95-A + W66-A	0.00186801	0.000140025	0.00103585	-0.00223114	-0.000210727		0	0	0	0.00783594	0.0549438
	gl - germline reverted
	HC gl + LC gl* is the germline mAb
	Background colors to the binding and neutralization values are provided accoring to Figure 2
