# Supplementary material for: The epitope arrangement on flavivirus particles contributes to Mab C10’s extraordinary neutralization breadth across Zika and dengue viruses
Source: Cell. 2021 Dec 9;184(25):6052–6066.e18. doi: 10.1016/j.cell.2021.11.010 (PMC8724787; doi:10.1016/j.cell.2021.11.010)
Supplement: Table S2. Crystallization conditions, diffraction data collection and refinement statistics, cryo-EM conditions, and data processing model statistics, related to Figures 3A and 4A [file mmc2.xlsx]

## Sheet: TS2_Crystallization and Cryo-EM
TABLE S2. DATA COLLECTION AND REFINEMENT (Related to Fig. S2B, S2D-F, Fig. S3B-C, and Fig. 4A)
	Crystal structures. bnAb EDE1 C10 complexes					Crystal structures. bnAb EDE1 C8 complex		Crystal structure. Unbound DENVs sE			Cryo-EM structure
Protein complex	ZIKV sE / bnAb EDE1 C10 Fab fragment	DENV1 sE / bnAb EDE1 C10 scFv fragment	DENV3 sE / bnAb EDE1 C10 scFv fragment	DENV4 sE / bnAb EDE1 C10 scFv fragment	ZIKV sE / bnAb EDE1 C10 F(ab')2 fragment	DENV3 sE L107C/S313C / bnAb EDE1 C8 Fab fragment		DENV1 sE	DENV3 sE	Protein complex	DENV2 virion / bnAb EDE1 C10 scFv fragment
PDB code	7A3N	7A3O	7A3P	7A3Q	7A3U	7A3T		7A3R	7A3S	PDB code	7CTH (EMD-30465)
Maximum resolution (Å)	2.1	2.8	3.2	2.7	3.0	2.7		3.6	2.8	Maximum resolution (Å)	3.28
Crystallization Conditions										Grid preparation
Protein conc. (mg/ml)*	1.8	3.8	2.8	1.3	2.9	2.8		8	12	Glow discharge device	Gatan Solarus Plasma cleaner with H2 & O2, 12sec
Crystallization buffer	100 mM Imidazole pH 8, 10% PEG 8,000, 200 mM CaCl2	50 mM Tris pH 8.5, 25% PEG 3,350, 200 mM (NH4)2SO4, 1.2% myo-inositol	100 mM HEPES pH 7.5, 15% PEG 8,000	100 mM CAPSO pH 9.6, 16.7% (w/v) PEG 8,000, 200 mM NaCl	100 mM Tris pH 8.5, 17% (w/v) PEG 20,000, 100 mM MgCl2	100 mM Na3 Citrate pH 5.6, 15% w/v PEG 4,000, 200 mM (NH4)2 SO4		50 mM Tris pH 8.0, 18% PEG 3,350, 400 mM Mg Acetate, 200 mM NaCl	100 mM Hepes pH 7.5, 1.5 M (NH4)2SO4, 280 mM NaCl	Vitrobot settings	Liquid ethane, 100% humidity, 20 C, blot force 4 and blot time 5 sec
Mother liquor:protein ratio	1:1	2:2	1:1	1:1	1:1	1:1		1:1	1:1	scFv C10 final contration	80 μM
Cryo-protectant solution	33% ethylene glycol	12% glycerol	30% PEG 400	Mix of Paratone-N with Paraffin Oil (1:1)	30% glycerol	33% glycerol		25% PEG 400	25% ethylene glycol
Crystallization method	Sitting drop	Sitting drop	Hanging drop	Sitting drop	Hanging drop	Hanging drop		Hanging drop	Hanging drop
Data Collection										Data Collection and processing
Synchrotron, Beamline	ESRF, ID29	ESRF, ID23-1	SOLEIL, PX1	SOLEIL, PX1	SOLEIL, PX1	SOLEIL, PX2		SLS, X06SA	SLS, X06SA	Microscope / detector	Titan Krios / Gatan K2
Space group	C 2 2 21	P 63 2 2	P 21 21 21	P 21	C 2 2 21	P 31 2 1		P 41 21 21	P 31 2 1	Magnification	29000
Unit cell a, b, c (Å)	53.9, 168.6, 220.4	135.6, 135.6, 160.3	53.7, 101.4, 249.2	66.0, 133.2, 93.5	55.5, 170.7, 221.2	110.2, 110.2, 217.4		105.2, 105.2, 180.0	142.0, 142.0, 159.6	Pixel size (Å) / Defocus range(μm)	1.28 / 0.2-3.5
α, β, γ (°)	90, 90, 90	90, 90, 120	90, 90, 90	90, 92.5, 90	90, 90, 90	90, 90, 120		90, 90, 90	90, 90, 120	No. of particles for final map	10 000
Anisotropy correction†	na	na	na	na	na	Before correction†	Using StarAniso†	na	na	Voltage (KeV)	300
Resolution (Å)	46.6-1.9 (2.0-1.9)	50-2.8 (2.9-2.8)	50.0-3.2 (3.4-3.2)	40-2.7 (2.8-2.7)	47.6-3.0 (3.18-3.0)	49.1-2.65 (2.75-2.65)	49.1-2.65 (2.87-2.65)	20-3.5 (3.7-3.5)	50-2.8 (2.9-2.8)	Total electron exposure (Fluence) (e-/Å2)	~25
Measured reflections	535 509 (24 981)	182 165 (26 244)	129 004 (5 404)	140 534 (14 657)	74 714 (12 187)	517 668 (52 559)	669 826 (35 613)	89 509 (8 031)	387 158 (30 451)	Exposure rate (Flux) (e-/Å2)	8
Unique reflections	68 764 (3 874)	21 987 (3 110)	23 920 (2 139)	43 980 (4 614)	21 545 (3 427)	44 949 (4 497)	33 249 (1 663)	13 279 (1 797)	46 309 (4 527)	No. of frames per movie	25
Completeness (%)	99.8 (99.5)	99.6 (98.8)	87.3 (56.9)	99.1 (99.1)	99.7 (99.8)	99.5 (95.8)	94.4 (74.6)#	98.7 (94.7)	100.0 (100.0)	Energy filter slit width	na
Mn(I) half-set correlation	100 (32.6)	99.9 (51.2)	na	99.8 (68.8)	99.8 (25.0)	99.2 (9.5)	99.7 (22.7)	na	99.6 (30.3)	Automation software	Leginon
<I / σI>	6.9 (0.9)	14.5 (0.8)	6.3 (1.6)	12.5 (1.2)	7.6 (0.5)	5.1 (0.4)	11.5 (1.1)	9.9 (2.4)	9.2 (0.7)	Micrographs used	1035
Rmerge (%)	14.6 (166.3)	9.0 (194.3)	17.1 (47.6)	6.4 (77.3)	10.1 (195.1)	32.5 (634.0)	25.1 (334.9)	21.9 (47.6)	22.3 (298.6)	Actual no. of particles in final map	4977
										Resolution (Spherical FSC)	3.7 Å
										Resolution (Part FSC)	3.28 Å
										Global CC and Local CC	0.83 and 0.82
Structure Determination										Refinement
MR search models	5LBV, 4UT9	4UT9	DENV3 sE (this study) / 4UT9	3UAJ, 3FKU	ZIKV sE / bnAb EDE1 C10 Fab fragment (this study)	DENV3 sE (this study) / 4UTA		1UZG	1UZG	Initial models	7KV8 / 7A3N
NCS	1	1	2	2	1	1		2	3	NCS	3
Use of TLS	Yes	Yes	Yes	Yes	Yes	Yes		Yes	Yes	Map sharpening B factor (Å2)	-90
Refinement						**				Resolution	3.28
Resolution	20 - 2.1	20 - 2.8	20 - 3.2	20 - 2.7	20 - 3.0	20 - 2.7		20 - 3.5	20 - 2.8	Refinement package (Real or reciprocal space	Relion, CisTEM, Cryosparc, Phenix
Rwork (%) / Rfree (%)	20.3 / 23.9	21.8 / 26.7	24.2 / 28.4	21.6 / 23.8	22.8 / 27.8	20.6 / 25.4		25.0 / 29.5	23.3 / 27.4	Global CC and Local CC	0.83 and 0.82
N° of Work/Test reflections	59 146 / 1 722	21 817 / 1 097	22 832 / 1 220	43 818 / 2 204	21 184 / 1 866	33 202 / 2 029		12 199 / 882	46 040 / 2 526	Molprobity score	1.79
N° of atoms										EMRinger score	1.35
protein	6229	4721	9142	9 352	6276	6291		5884	9114	Clash score	12.14
water	312	4	17	40	0	8		0	113	Rotamer outliers (%)	0.11
heteroatoms	1	60	14	98	7	104		52	99	Cβ outliers (%)	0.0
Rms deviation from ideal										Rms deviation from ideal
Bond lengths (Å)	0.006	0.005	0.003	0.007	0.004	0.006		0.005	0.004	Bond lengths (Å)	0.003
Bond angles (°)	0.846	0.901	0.724	0.93	0.801	1.016		0.832	0.716	Bond angles (°)	0.640
Ramachandran plot										Ramachandran plot
Favoured (%)	98.3	95.2	95.9	95.6	98.1	95.5		95.2	97.80	Favoured (%)	96.8
Allowed (%)	1.7	4.6	3.9	3.9	1.6	4.5		4.5	2.2	Allowed (%)	3.2
Outliers (%)	0	0.2	0.2	0.5	0.2	0		0.2	0	Outliers (%)	0.0
* The protein concentration correspond to the absorbance at 280 nm of the protein solution, measured before crystallization.
† For 'DENV3sE/bnAb EDE1 C8 Fab fragment', data reduction statistics are provided before anisotropy correction (left column) using AIMLESS and after applying anisotropy correction (right column) using StarAniso server (http://staraniso.globalphasing.org/cgi-bin/staraniso.cgi). For this dataset, the total number of measured reflections was 932 218 for a resolution range of 49.1-2.65Å, and are diff…
** For 'DENV3sE/bnAb EDE1 C8 Fab fragment', the refinement was done against the anisotropy corrected intensities.
# Completeness % is provided for the ellisoidal completeness after staraniso correction.
PDB, protein data bank; Mn(I) half-set correlation, correlation coefficient; h, k and l: indices that define the lattice planes; I/σ(I), empirical signal-to-noise ratio; MR, molecular replacement; NCS, non-crystallographic symetry; TLS, parameterization describing translation, liberation and screw-motion to model anisotropic displacements.
