# Supplementary material for: The epitope arrangement on flavivirus particles contributes to Mab C10’s extraordinary neutralization breadth across Zika and dengue viruses
Source: Cell. 2021 Dec 9;184(25):6052–6066.e18. doi: 10.1016/j.cell.2021.11.010 (PMC8724787; doi:10.1016/j.cell.2021.11.010)
Supplement: Table S3. List of all polar and electrostatic interactions observed in the crystal structures of C10 in complex with sE from ZIKV and DENV1-4, related to Figure 3A [file mmc3.xlsx]

## Sheet: TS3_epi-para Interactions
	Table S3. Epitope and paratope interactions for crystal structure complexes (Related to Fig. S2A and S4)
	C10					ZIKV sE / C10						DENV1 sE / C10 site0						DENV2 sE / C10 site1						DENV2 sE / C10 site2						DENV2 sE / C10 site1'						DENV2 sE / C10 site2'						DENV3 sE / C10 site1						DENV3 sE / C10 site2
	Light Chain
	Number	Chain	Residue	Atom		Number	Chain ID	Residue	Atom	Distance		Number	Chain ID	Residue	Atom	Distance		Number	Chain ID	Residue	Atom	Distance		Number	Chain ID	Residue	Atom	Distance		Number	Chain ID	Residue	Atom	Distance		Number	Chain ID	Residue	Atom	Distance		Number	Chain ID	Residue	Atom	Distance		Number	Chain ID
LCDR1	27	L	SER	O								73	A	ARG	NH1	3.16
	27A	L	SER	N								73	A	ARG	NH1	3.89
	27A	L	SER	OG								73	A	ARG	NH1	3.53
	27A	L	SER	OG								73	A	ARG	NH2	3.22																										73	B	ARG	NH2	3.03		73	A
	29	L	GLY	O														77	A	GLN	OE1	3.91	....	77	B	GLN	OE1	3.90	....	77	D	GLN	OE1	3.35								77	B	GLN	OE1	3.67
	29	L	GLY	O														77	A	GLN	NE2	3.64	....	77	B	GLN	NE2	3.62	....													77	B	GLN	NE2	3.59
	31	L	ASN	N	....	104	A	GLY	O	2.86	....	104	A	GLY	O	2.52		104	A	GLY	O	2.77	....	104	B	GLY	O	2.79	....	104	D	GLY	O	2.81	....	104	C	GLY	O	2.99	....	104	B	GLY	O	2.65	....	104	A
	31	L	ASN	ND2	....						....	104	A	GLY	O	3.55		104	A	GLY	O	3.99	....	104	B	GLY	O	3.92	....	104	D	GLY	O	3.96	....	104	C	GLY	O	3.99	....						....	104	A
	31	L	ASN	ND2	....						....	105	A	CYS	O	3.88		105	A	CYS	O	3.39	....	105	B	CYS	O	3.40	....	105	D	CYS	O	3.62	....	105	C	CYS	O	3.79	....	105	B	CYS	O	3.92	....	105	A
	31	L	ASN	ND2	....	106	A	GLY	N	3.55	....	106	A	GLY	N	3.60		106	A	GLY	N	3.34	....	106	B	GLY	N	3.28	....	106	D	GLY	N	3.53	....	106	C	GLY	N	3.70	....	106	B	GLY	N	3.46	....	106	A
	31	L	ASN	ND2	....						....							310	B	LYS	NZ	3.21	....	310	A	LYS	NZ	3.07	....	310	C	LYS	NZ	3.18	....	310	D	LYS	NZ	3.39	....	308	A	LYS	NZ	3.67	....	308	B
	31	L	ASN	ND2							....
	31	L	ASN	OD1
	31	L	ASN	OD1
	32	L	TYR	N
	32	L	TYR	OH																																						102	B	GLY	O	3.90		102	A
	32	L	TYR	OH	....	103	A	ASN	O	3.35	....	103	A	ASN	O	3.46		103	A	ASN	O	3.40	....	103	B	ASN	O	3.54	....	103	D	ASN	O	3.47	....	103	C	ASN	O	3.25	....	103	B	ASN	O	3.15	....	103	A
	32	L	TYR	OH	....						....	104	A	GLY	N	3.86		104	A	GLY	N	3.87	....	104	B	GLY	N	3.95	....	104	D	GLY	N	3.82	....	104	C	GLY	N	3.84	....	104	B	GLY	N	3.65	....	104	A
	32	L	TYR	OH								149	B	HIS	O	3.51
LCDR2
	49	L	TYR	OH
	49	L	TYR	OH		150	B	GLY	O	2.25
	49	L	TYR	OH		152	B	ILE	N	3.99
	50	L	ASP	OD1	....	316	B	LYS	NZ	3.36	....							310	B	LYS	NZ	3.34	....	310	A	LYS	NZ	2.81	....	310	C	LYS	NZ	2.82	....	310	D	LYS	NZ	3.30	....	308	A	LYS	NZ	3.78	....	308	B
	50	L	ASP	OD2	....	316	B	LYS	NZ	2.58	....	310	B	LYS	NZ	3.21		310	B	LYS	NZ	3.45	....	310	A	LYS	NZ	3.05	....	310	C	LYS	NZ	3.21	....	310	D	LYS	NZ	3.26	....	308	A	LYS	NZ	3.69	....	308	B
	50	L	ASP	OD2	....						....							323	B	ARG	NH1	3.41	....	323	A	ARG	NH1	3.38	....						....	323	D	ARG	NH1	3.55	....	321	A	LYS	NZ	3.85	....	321	B
	50	L	ASP	OD2	....						....							323	B	ARG	NH2	3.43	....	323	A	ARG	NH2	3.12	....	323	C	ARG	NH2	3.95	....	323	D	ARG	NH2	2.97	....						....
	52	L	THR	O		373	B	LYS	NZ	3.15																																						307	B
	52	L	THR	OG1	....						....	309	B	GLU	OE2	2.89		323	B	ARG	NH1	3.84	....	323	A	ARG	NH1	3.76	....						....	323	D	ARG	NH1	3.49	....	321	A	LYS	NZ	3.72	....	307	B
	52	L	THR	OG1																			....	309	A	VAL	O	3.86	....
	52	L	THR	OG1																																												307	B
	53	L	SER	N																																												307	B
	53	L	SER	OG	....						....	148	B	GLN	OE1	3.88		323	B	ARG	NH1	2.96	....	323	A	ARG	NH1	3.24	....						....	323	D	ARG	NH1	3.42	....	321	A	LYS	NZ	2.84	....	321	B
	53	L	SER	OG								151	B	VAL	O	3.67
	54	L	ARG	NE																																												323	B
	54	L	ARG	NE
	54	L	ARG	NH1	....						....							362	B	ASP	O	2.69	....	362	A	ASP	O	3.09	....	362	C	ASP	O	3.35	....	362	D	ASP	O	3.02	....	360	A	GLU	O	3.17	....	360	B
	54	L	ARG	NH1																																												323	B
	54	L	ARG	NH2		370	B	GLU	O	3.96								325	B	GLN	NE2	3.97	....	325	A	GLN	NE2	3.92	....																			360	B
	54	L	ARG	NH2		371	B	ASN	O	2.71													....	325	A	GLN	OE1	3.88	....
	54	L	ARG	NH2														362	B	ASP	O	3.59	....	325	A	GLN	NE2	3.54	....
	56	L	SER	OG																																												358	B
	56	L	SER	OG																																												361	B
	60	L	SER	OG	....						....							362	B	ASP	OD2	3.18	....	362	A	ASP	OD2	3.72	....	362	C	ASP	OD1	3.77	....	362	D	ASP	OD2	3.84	....						....
	60	L	SER	N
LCDR3	93	L	SER	O																																						71	B	ASP	N	3.95
	93	L	SER	O								71	A	ASP	OD1	3.17																																71	A
	93	L	SER	O								70	A	THR	O	3.97														70	D	THR	O	3.64								70	B	THR	O	3.61
	93	L	SER	O	....	72	A	SER	N	2.84	....	72	A	SER	N	3.31		72	A	SER	N	3.15	....	72	B	SER	N	3.22	....	72	D	SER	N	3.17	....	72	C	SER	N	3.11	....	72	B	SER	N	3.00	....	72	A
	93	L	SER	O	....	72	A	SER	OG	3.87	....	72	A	SER	OG	3.91		72	A	SER	OG	3.71	....	72	B	SER	OG	3.70	....	72	D	SER	OG	3.45	....	72	C	SER	OG	3.64	....	72	B	SER	OG	3.51	....	72	A
	93	L	SER	OG	....						....	71	A	ASP	OD1	2.17		71	A	GLU	OE1	3.87	....	71	B	GLU	OE1	3.94	....						....						....	71	B	ASP	OD1	3.08	....	71	A
	93	L	SER	OG	....						....	71	A	ASP	OD2	3.25		71	A	GLU	OE2	3.82	....	71	B	GLU	OE2	3.93	....						....	71	C	GLU	OE2	3.21	....	71	B	ASP	OD2	3.17	....	71	A
	93	L	SER	OG		71	A	ASP	OD1	2.62		72	A	SER	N	3.95																										72	B	SER	N	2.92		72	A
	93	L	SER	OG		71	A	ASP	OD2	3.85		72	A	SER	O	3.07																										72	B	SER	O	2.34		72	A
	93	L	SER	OG		73	A	ARG	NE	3.78		73	A	ARG	NE	3.12																										73	B	ARG	NE	3.20		73	A
	93	L	SER	OG								73	A	ARG	NH1	3.71
	93	L	SER	OG		73	A	ARG	NH2	3.27		73	A	ARG	NH2	3.59																										73	B	ARG	NH2	3.80		73	A
	94	L	ARG	O	....	70	A	SER	O	3.60	....	70	A	THR	O	3.48		70	A	THR	O	3.08	....	70	B	THR	O	3.18	....	70	D	THR	O	3.19	....	70	C	THR	O	3.21	....						....	70	A
	94	L	ARG	NH1														71	A	GLU	OE1	3.08	....	71	B	GLU	OE1	3.39	....	71	D	GLU	OE1	3.84
	94	L	ARG	NH1														81	A	SER	O	3.49	....	81	B	SER	O	3.81	....
	94	L	ARG	NH2														83	A	ASN	ND2	3.87	....						....
	94	L	ARG	NH2														84	A	GLU	OE1	3.92	....	84	B	GLU	OE1	3.66	....	84	D	GLU	OE1	3.14		84	B	GLU	OE1	3.44		84	B	GLU	OE1	5.6		84	B
	94	L	ARG	NH2
	94	L	ARG	NH2
	94	L	ARG	N		71	A	ASP	OD1	3.76
	Heavy Chain
HCDR2	57	H	ASN	OD1
	58	H	LYS	NZ																				68	B	THR	O	3.81		68	D	THR	O	3.95		68	C	THR	O	3.80		70	B	THR	OG1	3.53		70	A
	61	H	GLN	OE1		84	A	LYS	NZ	3.6		84	A	GLU	OE2	4.9
	64	H	GLN	N
	64	H	GLN	NE2																																67	C	ASN	ND2	3.46		67	B	ASN	OD1	3.43		67	A
	64	H	GLN	NE2								N67 attached glycan	A	NAG	N2	3.43														N67 attached glycan	D	NAG	O5	3.65		N67 attached glycan	C	NAG	O5	3.62		N67 attached glycan	B	NAG	O5	3.25
	64	H	GLN	NE2		67	A	ASP	OD2	2.6								N67 attached glycan	A	NAG	O7	2.91		N67 attached glycan	B	NAG	O7	3.11
	64	H	GLN	OE1		67	A	ASP	OD2	3.31		N67 attached glycan	A	NAG	N2	3.20								N67 attached glycan	B	NAG	O3	3.98		N67 attached glycan	D	NAG	O3	3.88		N67 attached glycan	C	NAG	O5	3.35
	64	H	GLN	OE1														N67 attached glycan	A	NAG	O7	3.69		N67 attached glycan	B	NAG	O7	3.84		N67 attached glycan	D	NAG	O7	3.77
	64	H	GLN	OE1		67	A	ASP	OD2	2.62																																67	B	ASN	OD1	3.54
	64	H	GLN	OE1
	64	H	GLN	O
	65	H	ASP	O								N67 attached glycan	A	NAG	O4	3.82
	65	H	ASP	O								N67 attached glycan	A	NAG	O6	3.02
	65	H	ASP	OD1														N67 attached glycan	A	NAG	O3	3.58
	65	H	ASP	OD1														N67 attached glycan	A	NAG	O4	3.48		N67 attached glycan	B	NAG	O4	3.53		N67 attached glycan	D	NAG	O4	3.47		N67 attached glycan	C	NAG	O4	3.55
	65	H	ASP	OD2																										N67 attached glycan	D	NAG	O4	3.74		N67 attached glycan	C	NAG	O4	3.36
	65	H	ASP	OD2
	65	H	ASP	OD2
	71	H	ARG	NH2																																274	D	SER	OG	3.52
HCDR3	99	H	ASP	O																																						46	A	GLN	NE2	3.17		46	B
	99	H	ASP	N
	99	H	ASP	OD1		164	B	ARG	NH1	3.67																																						46	B
	99	H	ASP	OD1		2	B	ARG	NH1	2.85																																2	A	ARG	NH1	3.39		2	B
	99	H	ASP	OD1		2	B	ARG	NH2	3.47								2	B	ARG	NH2	3.82								2	C	ARG	NH2	3.65								2	A	ARG	NH2	2.98		2	B
	99	H	ASP	OD2		164	B	ARG	NH1	3.93		2	B	ARG	NH2	3.32		2	B	ARG	NH2	3.19								2	C	ARG	NH2	3.22		2	D	ARG	NH2	3.34		2	A	ARG	NH1	2.71		2	B
	99	H	ASP	OD2								2	B	ARG	NE	2.99																										2	A	ARG	NH2	2.95		2	B
	100	H	TYR	OH																																28	D	GLY	O	3.68								29	B
	100	H	TYR	OH														28	B	GLY	N	3.11														28	D	GLY	N	3.41		28	A	GLY	N	3.78		28	B
	100	H	TYR	OH																																29	D	SER	O	3.96								29	B
	100	H	TYR	OH		44	B	GLU	OE1	2.33		44	B	GLU	OE2	2.24		44	B	GLU	OE2	3.81		44	A	GLU	OE2	3.85		44	C	GLU	OE2	3.01		44	D	GLU	OE2	2.93
	100	H	TYR	OH		44	B	GLU	OE2	3.20		44	B	GLU	OE1	3.46														44	C	GLU	OE1	2.71								44	A	GLU	OE2	2.94		44	B
	100	H	TYR	OH														45	B	LEU	O	3.79		45	A	LEU	O	3.76		45	C	LEU	O	3.07		45	D	LEU	O	3.27		45	A	LEU	O	3.49		45	B
	100B	H	ASP	OD1								247	A	LYS	NZ	3.58		247	A	LYS	NZ	3.87
	100D	H	TRP	NE1																				248	B	GLN	N	3.79
	100D	H	TRP	NE1								246	A	LYS	O	3.07																				247	C	LYS	N	3.78
	100I	H	TRP	NE1								149	B	HIS	NE2	3.60
[truncated: 16 more columns]
